# Supplementary material for: Plant, space and time - linked together in an integrative and scalable data management system for phenomic approaches in agronomic field trials
Source: Plant Methods. 2020 Apr 21;16:55. doi: 10.1186/s13007-020-00596-3 (PMC7171732; doi:10.1186/s13007-020-00596-3)
Supplement: Supplementary file 3 — Additional file 3: Example Input Data File. The file contains weather data from the vegetation period 2016/2017. Decimal separator must be “point” and field delimiter can be either “Semicolon”, “Tabulator”, “Space” or “Comma” and must be adjusted accordingly during the import procedure in the Importer tool. [file 13007_2020_596_MOESM3_ESM.csv]

Wetterstation	Datum	NSsum	STsum	LTmean	LTmax	LTmin	BT20mean	BF20mean
HoboKLNONOBO_CW17BOWW	2016-12-09	0	2872,2	7,51	10,3	4,95	3,55	21,11
HoboKLNONOBO_CW17BOWW	2016-12-10	0	4887	7,53	13,47	3,8	4,35	21,14
HoboKLNONOBO_CW17BOWW	2016-12-11	0	2767,1	8,85	12	7,49	5,78	21,2
HoboKLNONOBO_CW17BOWW	2016-12-12	0	2342,2	7,7	10,81	5,46	6,08	21,19
HoboKLNONOBO_CW17BOWW	2016-12-13	1,8	1091,5	5,35	6,76	2,02	5,43	21,15
HoboKLNONOBO_CW17BOWW	2016-12-14	0,6	2980,8	7,33	9,76	5,72	5,98	21,19
HoboKLNONOBO_CW17BOWW	2016-12-15	0	1588,1	7,59	8,94	6,46	6,48	21,22
HoboKLNONOBO_CW17BOWW	2016-12-16	0	5338,5	4,7	6,59	3,22	5,69	21,22
HoboKLNONOBO_CW17BOWW	2016-12-17	0	2904,9	4,75	6,64	2,74	4,71	21,21
HoboKLNONOBO_CW17BOWW	2016-12-18	0,2	1852	6,09	7,49	5,18	5,45	21,26
HoboKLNONOBO_CW17BOWW	2016-12-19	0	3963,3	4,41	6,36	0,91	5,21	21,24
HoboKLNONOBO_CW17BOWW	2016-12-20	0	5746,3	2,51	6,64	0,14	3,8	21,17
HoboKLNONOBO_CW17BOWW	2016-12-21	0	5860	2,02	5,67	-0,73	2,62	21,11
HoboKLNONOBO_CW17BOWW	2016-12-22	10,8	947,3	4,36	5,46	3,06	3,12	23,41
HoboKLNONOBO_CW17BOWW	2016-12-23	0	4585,2	4,41	6,66	2,82	3,86	24,33
HoboKLNONOBO_CW17BOWW	2016-12-24	0	3656,4	7,95	9,21	5,54	4,38	24,03
HoboKLNONOBO_CW17BOWW	2016-12-25	0,2	1249,9	9,93	11,18	8,34	5,76	23,91
HoboKLNONOBO_CW17BOWW	2016-12-26	1,6	3133,8	8,18	12,15	3,62	6,65	23,85
HoboKLNONOBO_CW17BOWW	2016-12-27	0	5865,3	4,57	8,02	0,96	4,64	23,75
HoboKLNONOBO_CW17BOWW	2016-12-28	0	2919,9	3,39	5,95	-1,84	4,41	23,66
HoboKLNONOBO_CW17BOWW	2016-12-29	0	6373,6	-0,37	6,51	-3,93	2,73	23,61
HoboKLNONOBO_CW17BOWW	2016-12-30	0	6951,2	-1,01	5,36	-4,87	1,75	23,47
HoboKLNONOBO_CW17BOWW	2016-12-31	0	6963,9	-2,97	1,89	-7,03	1,12	23,29
HoboKLNONOBO_CW17BOWW	2017-01-01	0	6356,1	-1,84	2,1	-4,83	0,64	22,79
HoboKLNONOBO_CW17BOWW	2017-01-02	2,2	4313,6	0,82	3,54	-0,79	0,57	22,43
HoboKLNONOBO_CW17BOWW	2017-01-03	0	6053,8	2,63	4,14	0,44	0,61	22,45
HoboKLNONOBO_CW17BOWW	2017-01-04	3,8	3116,4	3,88	5,92	1,86	1,15	24,26
HoboKLNONOBO_CW17BOWW	2017-01-05	0	6981	0,42	2,61	-5,33	1,39	25,3
HoboKLNONOBO_CW17BOWW	2017-01-06	0	6828,9	-4,81	-0,09	-7,77	0,86	24,55
HoboKLNONOBO_CW17BOWW	2017-01-07	0	1623,8	-2,72	-0,12	-6,04	0,39	23,61
HoboKLNONOBO_CW17BOWW	2017-01-08	2,6	1935	1,72	3,41	-0,09	0,36	22,95
HoboKLNONOBO_CW17BOWW	2017-01-09	0,4	2603,2	2,94	5,46	0,74	0,41	23,09
HoboKLNONOBO_CW17BOWW	2017-01-10	7,4	3203,2	2,76	5,98	1,51	0,87	26,1
HoboKLNONOBO_CW17BOWW	2017-01-11	2	1306,9	5,04	8,1	2,07	2,14	26,01
HoboKLNONOBO_CW17BOWW	2017-01-12	1	3741,1	5,08	7,65	3,62	2,74	25,73
HoboKLNONOBO_CW17BOWW	2017-01-13	7,2	4171,3	2,08	6,05	0,36	2,44	26,7
HoboKLNONOBO_CW17BOWW	2017-01-14	1	5708,6	2,28	4,22	0,74	1,93	26,59
HoboKLNONOBO_CW17BOWW	2017-01-15	0	5108,3	1,3	3,25	0,38	1,63	26,12
HoboKLNONOBO_CW17BOWW	2017-01-16	0	5903,1	0,31	4,01	-4,41	1,72	25,78
HoboKLNONOBO_CW17BOWW	2017-01-17	0	4710,6	-4,03	-0,06	-6,93	1,05	25,39
HoboKLNONOBO_CW17BOWW	2017-01-18	0	9081,5	-5,05	0,69	-8,86	0,46	24,8
HoboKLNONOBO_CW17BOWW	2017-01-19	0	9175	-4,37	3,75	-8,63	0,12	22,25
HoboKLNONOBO_CW17BOWW	2017-01-20	0	10621,6	-3,56	5,51	-9,07	-0,14	19,55
HoboKLNONOBO_CW17BOWW	2017-01-21	0	9359,2	-2,19	4,71	-7,22	-0,32	18,5
HoboKLNONOBO_CW17BOWW	2017-01-22	0	9636,9	-4,2	3,33	-9,2	-0,59	17,37
HoboKLNONOBO_CW17BOWW	2017-01-23	0	1480,6	-3,7	-0,96	-9,3	-0,79	15,64
HoboKLNONOBO_CW17BOWW	2017-01-24	0,2	3616,8	-0,3	1,45	-1,84	-0,37	15,52
HoboKLNONOBO_CW17BOWW	2017-01-25	0	3854,3	-0,85	0,19	-1,87	-0,21	15,95
HoboKLNONOBO_CW17BOWW	2017-01-26	0	10092,6	-0,77	2,69	-4,11	-0,43	15,59
HoboKLNONOBO_CW17BOWW	2017-01-27	0	5355,7	0,73	3,59	-1,96	-0,62	15,08
HoboKLNONOBO_CW17BOWW	2017-01-28	0	7533,8	3,51	8,39	-0,45	-0,47	15,04
HoboKLNONOBO_CW17BOWW	2017-01-29	0	5925,7	4,26	7,8	0,38	-0,19	15,56
HoboKLNONOBO_CW17BOWW	2017-01-30	7	2271,9	5,69	8,69	2,66	-0,09	16,31
HoboKLNONOBO_CW17BOWW	2017-01-31	0	1388	2,62	4,25	1,67	-0,02	17,72
HoboKLNONOBO_CW17BOWW	2017-02-01	0,2	6171,2	3,5	5,13	1,59	0,02	19,6
HoboKLNONOBO_CW17BOWW	2017-02-02	0,8	6943,9	7	10,08	4,06	0,24	24
HoboKLNONOBO_CW17BOWW	2017-02-03	1,8	3695,1	7,81	11,32	5,1	1,78	26
HoboKLNONOBO_CW17BOWW	2017-02-04	1,2	3347,4	5,75	8,12	0,36	2,8	25,12
HoboKLNONOBO_CW17BOWW	2017-02-05	0	8902,1	5,75	8,52	2,29	3,35	25,15
HoboKLNONOBO_CW17BOWW	2017-02-06	0	9962,4	2,69	8,67	-1,56	3,03	24,58
HoboKLNONOBO_CW17BOWW	2017-02-07	1,8	3204,9	4,76	6,46	3,72	3,48	24,63
HoboKLNONOBO_CW17BOWW	2017-02-08	0	6178,7	3,85	6,43	0,16	3,57	24,81
HoboKLNONOBO_CW17BOWW	2017-02-09	0	8941,5	1,52	4,79	-0,51	2,54	24,41
HoboKLNONOBO_CW17BOWW	2017-02-10	0	2384,6	0,71	1,7	-0,12	1,61	24,06
HoboKLNONOBO_CW17BOWW	2017-02-11	6,6	4410,4	1,18	3,46	-0,23	1,38	24,61
HoboKLNONOBO_CW17BOWW	2017-02-12	0	9922,4	4,17	8,49	1,4	2,24	25,3
HoboKLNONOBO_CW17BOWW	2017-02-13	0	13119,6	4,39	9,71	0,74	2,39	24,71
HoboKLNONOBO_CW17BOWW	2017-02-14	0	14633,8	4,88	10,39	-0,59	2,3	24,31
HoboKLNONOBO_CW17BOWW	2017-02-15	0	13902,8	7,08	15,99	0,72	2,7	24,09
HoboKLNONOBO_CW17BOWW	2017-02-16	0	6370	6,81	12,85	2,18	4,16	23,98
HoboKLNONOBO_CW17BOWW	2017-02-17	0,8	3045,9	6,82	8,44	3,7	4,55	23,89
HoboKLNONOBO_CW17BOWW	2017-02-18	0	8358,9	5,89	10,27	2,05	5,18	23,85
HoboKLNONOBO_CW17BOWW	2017-02-19	1,2	5919,7	5,14	10,71	-0,03	3,95	23,73
HoboKLNONOBO_CW17BOWW	2017-02-20	1	3676	9,35	11,44	6,13	5,56	23,81
HoboKLNONOBO_CW17BOWW	2017-02-21	5	4111,2	10,26	11,49	8,99	7,36	25,57
HoboKLNONOBO_CW17BOWW	2017-02-22	3,4	2486,2	11,1	12,1	10,1	7,72	25,66
HoboKLNONOBO_CW17BOWW	2017-02-23	1,4	3979,8	9,98	11,08	7,24	7,73	26,16
HoboKLNONOBO_CW17BOWW	2017-02-24	0,8	13045,3	5,3	8	2,05	6,13	25,49
HoboKLNONOBO_CW17BOWW	2017-02-25	0	13214,1	4,73	9,66	-0,4	4,7	25,46
HoboKLNONOBO_CW17BOWW	2017-02-26	0	9867,6	9,56	14,17	6,13	5,91	25,07
HoboKLNONOBO_CW17BOWW	2017-02-27	3,6	4831,3	10,71	13,19	7,09	7,31	24,94
HoboKLNONOBO_CW17BOWW	2017-02-28	4	10431,2	6,04	8,94	3,91	6,17	24,98
HoboKLNONOBO_CW17BOWW	2017-03-01	1,8	8410	6,85	9,93	3,99	5,77	26,24
HoboKLNONOBO_CW17BOWW	2017-03-02	0,6	10676,4	8,07	10,49	3,7	6,06	26,11
HoboKLNONOBO_CW17BOWW	2017-03-03	0	10550,1	7,44	11,93	1,4	5,17	25,74
HoboKLNONOBO_CW17BOWW	2017-03-04	4,6	10829,6	10,49	16,01	5,95	6,4	25,48
HoboKLNONOBO_CW17BOWW	2017-03-05	0,8	10159,5	7,77	10,64	5,72	6,92	25,65
HoboKLNONOBO_CW17BOWW	2017-03-06	6,2	5076,3	5,8	7,7	4,38	6,19	26,53
HoboKLNONOBO_CW17BOWW	2017-03-07	3,2	8905,1	6,26	10,12	3,38	6,23	27,41
HoboKLNONOBO_CW17BOWW	2017-03-08	18,6	3052,5	5,78	9,9	1,45	5,39	27,91
HoboKLNONOBO_CW17BOWW	2017-03-09	1,6	8667,3	9,78	14,29	6,91	6,98	28,01
HoboKLNONOBO_CW17BOWW	2017-03-10	0	17561,1	7,41	12,87	3,83	7,39	27,37
HoboKLNONOBO_CW17BOWW	2017-03-11	0	18336,3	8,24	14,84	1,34	7,32	26,96
HoboKLNONOBO_CW17BOWW	2017-03-12	0	20375,1	9,19	16,18	3,49	7,15	26,61
HoboKLNONOBO_CW17BOWW	2017-03-13	0	20667,7	8,57	15,51	0,72	7,1	26,33
HoboKLNONOBO_CW17BOWW	2017-03-14	0	19856,7	10,65	15,94	4,45	8,56	26,14
HoboKLNONOBO_CW17BOWW	2017-03-15	0	14647,1	10,76	16,37	3,51	9,72	25,94
HoboKLNONOBO_CW17BOWW	2017-03-16	0	22658,4	9,75	19,75	0,69	8,93	25,6
HoboKLNONOBO_CW17BOWW	2017-03-17	0	9157,5	8,96	11,61	3,96	8,9	25,45
HoboKLNONOBO_CW17BOWW	2017-03-18	16,8	5458,8	9,92	12,7	6,36	8,64	25,93
HoboKLNONOBO_CW17BOWW	2017-03-19	2,8	10142,9	12,22	15,56	9,39	9,77	27,79
HoboKLNONOBO_CW17BOWW	2017-03-20	0	11931,2	11,83	14,53	10,03	9,9	27,05
HoboKLNONOBO_CW17BOWW	2017-03-21	0,8	12285,2	9,46	11,81	2,07	9,68	26,76
HoboKLNONOBO_CW17BOWW	2017-03-22	0	14840,7	6,1	11,01	-0,96	7,76	26,52
HoboKLNONOBO_CW17BOWW	2017-03-23	0	24812,8	10,1	17,18	1,13	8,65	26,34
HoboKLNONOBO_CW17BOWW	2017-03-24	0	22997	10,44	16,82	5,39	9,55	26,15
HoboKLNONOBO_CW17BOWW	2017-03-25	0	26647,8	9,44	18,25	-0,28	9,45	25,93
HoboKLNONOBO_CW17BOWW	2017-03-26	0	26907,5	9,13	18,06	1,1	9,79	25,72
HoboKLNONOBO_CW17BOWW	2017-03-27	0	29053,4	9,86	19,32	0,88	10,11	25,48
HoboKLNONOBO_CW17BOWW	2017-03-28	2	27243,3	12,6	22,61	1,91	10,8	25,25
HoboKLNONOBO_CW17BOWW	2017-03-29	0	14731,6	13,18	17,11	7,22	11,5	25,07
HoboKLNONOBO_CW17BOWW	2017-03-30	0	19944,2	16,6	22,75	11,01	12,17	24,93
HoboKLNONOBO_CW17BOWW	2017-03-31	0	25049,5	16,47	23,45	6,28	12,71	24,69
HoboKLNONOBO_CW17BOWW	2017-04-01	0	17041,9	13,15	18,7	7,62	13,34	24,48
HoboKLNONOBO_CW17BOWW	2017-04-02	0	26934,2	12,63	18,25	7,19	13,31	24,28
HoboKLNONOBO_CW17BOWW	2017-04-03	0	20238,9	9,1	16,73	3,56	12,34	24,05
HoboKLNONOBO_CW17BOWW	2017-04-04	0	27727,8	9,12	17,61	0,93	11,71	23,85
HoboKLNONOBO_CW17BOWW	2017-04-05	0	16497,4	8,35	13,21	1,51	11,14	23,66
HoboKLNONOBO_CW17BOWW	2017-04-06	0	14404,6	8,36	12,51	5,59	10,7	23,55
HoboKLNONOBO_CW17BOWW	2017-04-07	0	12430,4	9,81	14,19	5,02	10,78	23,4
HoboKLNONOBO_CW17BOWW	2017-04-08	0	26323	12,47	18,82	5,82	12,25	23,24
HoboKLNONOBO_CW17BOWW	2017-04-09	0	31976,5	13,01	25,07	1,7	12,66	22,95
HoboKLNONOBO_CW17BOWW	2017-04-10	0	14928	11,25	15,15	6,23	12,61	22,7
HoboKLNONOBO_CW17BOWW	2017-04-11	0	24506,4	9,21	15,75	4,64	11,7	22,51
HoboKLNONOBO_CW17BOWW	2017-04-12	0	19239,8	11,37	16,11	4,35	11,9	22,3
HoboKLNONOBO_CW17BOWW	2017-04-13	0	16933,2	10,7	13,83	6,54	12,08	22,1
HoboKLNONOBO_CW17BOWW	2017-04-14	0	22651,7	9,23	15,41	2,21	11,5	21,85
HoboKLNONOBO_CW17BOWW	2017-04-15	0,2	9596,7	9,23	11,76	3,67	11,2	21,71
HoboKLNONOBO_CW17BOWW	2017-04-16	0,2	14795,5	7,66	10,91	4,56	9,86	21,55
HoboKLNONOBO_CW17BOWW	2017-04-17	11,8	17464,2	6,89	12,32	3,59	9,48	21,49
HoboKLNONOBO_CW17BOWW	2017-04-18	0,2	21190,5	5,67	11,01	1,4	8,69	21,48
HoboKLNONOBO_CW17BOWW	2017-04-19	0	28491,2	4,58	9,39	-1,67	8,31	21,46
HoboKLNONOBO_CW17BOWW	2017-04-20	0	36518,3	5,45	12,61	-3,57	8,08	21,43
HoboKLNONOBO_CW17BOWW	2017-04-21	0	11078,8	8,49	14,77	-0,4	8,75	21,45
HoboKLNONOBO_CW17BOWW	2017-04-22	0	11545,1	8,74	12,68	5,39	9,48	21,49
HoboKLNONOBO_CW17BOWW	2017-04-23	0	21699,1	7,17	12,03	0,85	8,91	21,43
HoboKLNONOBO_CW17BOWW	2017-04-24	0	36400,2	9,84	17,03	0,02	9,75	21,35
HoboKLNONOBO_CW17BOWW	2017-04-25	0,4	23067,3	7,76	11,13	3,62	10,52	21,28
HoboKLNONOBO_CW17BOWW	2017-04-26	0	30405	6,39	12,51	-0,76	9,49	21,14
HoboKLNONOBO_CW17BOWW	2017-04-27	0	32386,6	7,25	12,9	1,4	9,88	21,05
HoboKLNONOBO_CW17BOWW	2017-04-28	0	23316,5	7,95	13,52	2,05	10,16	20,92
HoboKLNONOBO_CW17BOWW	2017-04-29	0	33320,4	9,06	15,06	1,67	10,57	20,78
HoboKLNONOBO_CW17BOWW	2017-04-30	0	39754,8	13,03	19,7	3,62	11,38	20,54
HoboKLNONOBO_CW17BOWW	2017-05-01	7	10481	10,73	14,29	8,22	12,2	20,38
HoboKLNONOBO_CW17BOWW	2017-05-02	2,6	5081,3	8,75	11,61	6,15	11	20,31
HoboKLNONOBO_CW17BOWW	2017-05-03	10,8	21942,4	10,6	16,49	7,12	11,31	20,63
HoboKLNONOBO_CW17BOWW	2017-05-04	3	12709,2	11,22	15,15	8,74	11,87	24,29
HoboKLNONOBO_CW17BOWW	2017-05-05	0	17170,2	10,63	15,63	5,85	11,75	23,74
HoboKLNONOBO_CW17BOWW	2017-05-06	0	35975,4	13,66	22,39	2,96	11,94	23,16
HoboKLNONOBO_CW17BOWW	2017-05-07	0	18201,3	14,16	18,06	11,49	13,41	22,8
HoboKLNONOBO_CW17BOWW	2017-05-08	0,2	8907,4	9,23	11,27	7,85	12,18	22,53
HoboKLNONOBO_CW17BOWW	2017-05-09	0	40074,4	9,6	15,49	4,14	11,38	22,25
HoboKLNONOBO_CW17BOWW	2017-05-10	0	42664	10,9	20,17	0,55	11,45	21,87
HoboKLNONOBO_CW17BOWW	2017-05-11	0,6	26321,6	15,28	23,52	3,83	12,36	21,55
HoboKLNONOBO_CW17BOWW	2017-05-12	4	27454,4	17,02	24,12	12,97	14,28	21,36
HoboKLNONOBO_CW17BOWW	2017-05-13	0,2	34218	17,91	24,22	13,26	15,24	21,1
HoboKLNONOBO_CW17BOWW	2017-05-14	1	24711,3	16,11	22,18	10,83	15,18	20,76
HoboKLNONOBO_CW17BOWW	2017-05-15	0	43215,7	16,69	23,35	9,81	15,17	20,44
HoboKLNONOBO_CW17BOWW	2017-05-16	0	38274,1	20,88	27,97	13,88	16,03	20,02
HoboKLNONOBO_CW17BOWW	2017-05-17	0	41266,3	22,67	28,52	15,77	17,21	19,55
HoboKLNONOBO_CW17BOWW	2017-05-18	6	19149,2	18,22	22,63	14,41	17,28	19,33
HoboKLNONOBO_CW17BOWW	2017-05-19	6,6	7982,7	13,63	16,2	10,54	16,16	19,45
HoboKLNONOBO_CW17BOWW	2017-05-20	0	35916,3	13,05	19,03	7,29	14,65	19,4
HoboKLNONOBO_CW17BOWW	2017-05-21	0	39005,3	15,01	23,11	5,75	14,28	19,31
HoboKLNONOBO_CW17BOWW	2017-05-22	0	42681,1	17,5	25,45	6,66	14,86	19,2
HoboKLNONOBO_CW17BOWW	2017-05-23	0	40042,8	19,27	24,58	12,24	15,94	19,03
HoboKLNONOBO_CW17BOWW	2017-05-24	0	24238,5	17,31	22,99	9,49	15,7	18,79
HoboKLNONOBO_CW17BOWW	2017-05-25	0	42547,6	17,64	24,82	11,1	16,21	18,63
HoboKLNONOBO_CW17BOWW	2017-05-26	0	46723,8	19,74	28,12	9,36	16,74	18,36
HoboKLNONOBO_CW17BOWW	2017-05-27	0	47185,5	23,23	30,72	11,39	17,83	18,07
HoboKLNONOBO_CW17BOWW	2017-05-28	0	31699,6	22,63	30,8	16,08	18,96	17,86
HoboKLNONOBO_CW17BOWW	2017-05-29	0	41927,2	25,59	33,89	17,13	19,9	17,7
HoboKLNONOBO_CW17BOWW	2017-05-30	0	37666	22,27	27,28	16,15	20,53	17,5
HoboKLNONOBO_CW17BOWW	2017-05-31	0	35944,1	19,07	25,16	12,27	19,53	17,29
HoboKLNONOBO_CW17BOWW	2017-06-01	0	44430,4	20,19	28,57	11,22	19,24	17,13
HoboKLNONOBO_CW17BOWW	2017-06-02	15	30239,2	20,31	28,94	13,38	19,55	17,08
HoboKLNONOBO_CW17BOWW	2017-06-03	2,2	36919	21,09	26,57	16,25	19,64	17,53
HoboKLNONOBO_CW17BOWW	2017-06-04	8,6	31699,3	16,92	21,63	14,07	18,83	19,63
HoboKLNONOBO_CW17BOWW	2017-06-05	0	40170,2	17,14	24,29	9,85	17,81	19,18
HoboKLNONOBO_CW17BOWW	2017-06-06	0	26594,1	15,35	19,91	10,47	17,02	18,7
HoboKLNONOBO_CW17BOWW	2017-06-07	0,4	30130,1	14,34	20,03	9,63	15,45	18,18
HoboKLNONOBO_CW17BOWW	2017-06-08	0,2	35989,2	18,37	25,43	10,66	15,83	17,76
HoboKLNONOBO_CW17BOWW	2017-06-09	6	23714,9	16,65	21,8	12,36	16,49	17,53
HoboKLNONOBO_CW17BOWW	2017-06-10	0	44093,6	18,62	26,89	8,94	16,33	17,41
HoboKLNONOBO_CW17BOWW	2017-06-11	0	40517,9	22,78	31,33	14,82	17,96	17,22
HoboKLNONOBO_CW17BOWW	2017-06-12	0	43401,7	18,56	22,01	15,68	18,57	17,01
HoboKLNONOBO_CW17BOWW	2017-06-13	0	31635,6	17,44	23,35	11,76	17,93	16,78
HoboKLNONOBO_CW17BOWW	2017-06-14	0	48414,4	19,01	27,48	8,79	17,88	16,61
HoboKLNONOBO_CW17BOWW	2017-06-15	0	34378,2	22,14	31,66	12,63	19	16,52
HoboKLNONOBO_CW17BOWW	2017-06-16	0	27365,7	17,72	22,06	11,83	18,92	16,4
HoboKLNONOBO_CW17BOWW	2017-06-17	0	17588,6	17,37	22,99	9,36	17,81	16,25
HoboKLNONOBO_CW17BOWW	2017-06-18	0	42124,8	22,73	29,24	14,63	19,23	16,27
HoboKLNONOBO_CW17BOWW	2017-06-19	0	49174,5	23,47	32,33	11,52	20,28	16,19
HoboKLNONOBO_CW17BOWW	2017-06-20	0	45898,9	25,09	34,52	13,43	21,4	16,11
HoboKLNONOBO_CW17BOWW	2017-06-21	0	46538,3	25,2	34,07	15,32	22,56	16,05
HoboKLNONOBO_CW17BOWW	2017-06-22	0	33735	26,86	36,99	16,77	23,09	15,93
HoboKLNONOBO_CW17BOWW	2017-06-23	0	38191,2	22,34	27,31	17,94	23,14	15,82
HoboKLNONOBO_CW17BOWW	2017-06-24	0	31802,5	20	26,52	11,71	22,19	15,67
HoboKLNONOBO_CW17BOWW	2017-06-25	0	24142,1	20,96	24,9	17,51	22,05	15,64
HoboKLNONOBO_CW17BOWW	2017-06-26	0	27823,4	19,87	25,96	15,25	21,68	15,61
HoboKLNONOBO_CW17BOWW	2017-06-27	2	15825,6	19,15	24,56	14,43	21,03	15,55
HoboKLNONOBO_CW17BOWW	2017-06-28	6,4	18993,5	19,84	25,16	16,06	20,7	15,54
HoboKLNONOBO_CW17BOWW	2017-06-29	4,6	22306,9	18,74	23,98	15,18	20,08	15,59
HoboKLNONOBO_CW17BOWW	2017-06-30	0	29192,6	18,31	22,73	14,48	19,31	15,94
HoboKLNONOBO_CW17BOWW	2017-07-01	3,2	8539,2	16,16	17,25	15,2	18,43	15,83
HoboKLNONOBO_CW17BOWW	2017-07-02	0	18950,6	17,02	20,6	11,69	17,99	15,79
HoboKLNONOBO_CW17BOWW	2017-07-03	0	41700,6	18,38	25,65	9,39	17,83	15,78
HoboKLNONOBO_CW17BOWW	2017-07-04	0	40919,2	20,39	27,51	12,9	19,13	15,91
HoboKLNONOBO_CW17BOWW	2017-07-05	0	41997,5	22,54	31,43	12,46	20,29	16,01
HoboKLNONOBO_CW17BOWW	2017-07-06	13	30892,3	21,72	31,56	14,51	21,19	16,62
HoboKLNONOBO_CW17BOWW	2017-07-07	0	44727,7	24,79	31,71	16,73	21,47	17,98
HoboKLNONOBO_CW17BOWW	2017-07-08	0	40237,6	23,24	31,38	14,63	21,43	17,86
HoboKLNONOBO_CW17BOWW	2017-07-09	0	35927,2	22,74	29,74	16,51	21,58	17,72
HoboKLNONOBO_CW17BOWW	2017-07-10	9,4	20784,9	20,4	27,7	17,18	21,44	17,78
HoboKLNONOBO_CW17BOWW	2017-07-11	0	33459,8	20,16	25,28	15,22	20,51	17,88
HoboKLNONOBO_CW17BOWW	2017-07-12	11,8	12214,5	17,01	20,32	10,44	19,54	18,54
